# Supplementary material for: CIZ1-F, an alternatively spliced variant of the DNA replication protein CIZ1 with distinct expression and localisation, is overrepresented in early stage common solid tumours
Source: Cell Cycle. 2018 Oct 6;17(18):2268–83. doi: 10.1080/15384101.2018.1526600 (PMC6226236; doi:10.1080/15384101.2018.1526600)
Supplement: Supplemental Material [file kccy-17-18-1526600-s001.zip]

Archive with 9 entries (8 files):
- 1526600/
- 1526600/Supplementary Figure 1.pptx
- 1526600/Supplementary Figure 2.pptx
- 1526600/Supplementary Figure 3.pptx
- 1526600/Supplementary Figure 4.pptx
- 1526600/Supplementary Figure 5.pptx
- 1526600/Supplementary Figure 6.pptx
- 1526600/Supplementary Figure Legends_RV.docx
- 1526600/Supplementary Tables.docx
